# Supplementary material for: Evolutionary regulation of human Fas ligand (CD95L) by plasmin in solid cancer immunotherapy
Source: Nat Commun. 2025 Jul 1;16:5748. doi: 10.1038/s41467-025-60990-0 (PMC12217004; doi:10.1038/s41467-025-60990-0)
Supplement: Supplementary file 4 — Source Data [file 41467_2025_60990_MOESM4_ESM.xlsx]

## Sheet: Fig 1
	Figure 1d

## Sheet: Fig 2
	Figure 2a												Figure 2b							Figure 2d								Figure 2e
		Figure 2g											Figure 2h														Figure 2i
													Biological replicate	Dose (1ug)
														Untreated	HuFasL ov3	HuFasL + Plasmin	Rh FasL	RhFasL +Plasmin		Treatment	vs	Treatment	P value
													set-1	99.5	29	90	12	4.5		HuFasL ov3	vs.	Untreated	<0.0001
													set-2	98	14	94	5	2.9		HuFasL + Plasmin	vs.	Untreated	0.0214
													set-2	99	20	88	4	9.5		Rh FasL	vs.	Untreated	<0.0001
		Supplemental Figure 2e
			N his -OVCAR 3	N his -JURKAT	N his-MDA-MB-436	C his -OVCAR 3	C his -JURKAT	C his-MDA-MB-436
			0.114	0.0532	0.0921	0.797	0.917	0.771
			0.0817	0.0811	0.0957	0.825	0.817	0.826
			0.0602	0.0712	0.1013	0.649	0.692	0.683

## Sheet: Fig 3
		Figure 3c											Figure 3d
		Supplemental Figure 3c
			Untreated	S153P HeyA8	S153P +PLASMIN HeyA8	RhFasL HeyA8	L-Q HeyA8	L-Q+plasmin HeyA8	S153P 231	S153P 231+PLASMIN	RhFasL 231	L-Q 231	L-Q+plasmin 231
			0.794	0.088	0.0486	0.1518	0.135	0.596	0.04931	0.0227	0.04031	0.0851	0.618
			0.724	0.051	0.1081	0.0467	0.289	0.468	0.028	0.063	0.028	0.114	0.654
			0.81	0.024	0.0759	0.0294	0.0728	0.698	0.0144	0.0862	0.0144	0.102	0.492

## Sheet: Fig 4
						Figure 4b									Figure 4f												Figure 4g

## Sheet: Fig 5
Figure 5a					Figure 5b										Figure 5c
	Figure 5d						Figure 5e										Figure 5f														Figure 5g
																															Biological replicate	Untreated	HuFasL ov3	HuFasL + Plasmin	HuFasL + Nok2	HuFasL + 9F5	HuFasL + PLASMIN+Nok2	HuFasL + PLASMIN+9f5	HuFasL + PLASMIN+plasmin inhibitor	HuFasL + plasmin inhibitor alone	RhFasL	RhFasL+PLASMIN	HuFasL + Nok2H IgG1	HuFasL + PLASMIN+Nok2H IgG1
																															set-1	100	12	90	20.5	14	25.5	30	7	13	8.5	12.8	60.5	55.25
																															set-2	99.5	14	74	12.2	12	28.5	31	12	10	10.5	14.5	52.2	50.5
																															set-2	99	8	88	25.5	15	30	26	9.5	15	5.75	6.25	55.5	47.5
																																		Treatment	vs	Treatment	P value
																																		HuFasL + Plasmin	vs.	HuFasL ov3	0.0002
																																		HuFasL + plasmin inhibitor alone	vs.	HuFasL + PLASMIN+plasmin inhibitor	0.197
																																		HuFasL + Nok2	vs.	HuFasL ov3	0.1313
																																		HuFasL + Nok2	vs.	HuFasL + Plasmin	0.0005
																																		HuFasL + PLASMIN+Nok2	vs.	HuFasL + Plasmin	0.0004
																																		HuFasL + PLASMIN+9f5	vs.	HuFasL + Plasmin	0.0005
																																		RhFasL+PLASMIN	vs.	RhFasL	0.3641
																																		HuFasL + PLASMIN+Nok2H IgG1	vs.	HuFasL + Nok2H IgG1	0.2059
																																		HuFasL ov3	vs.	Untreated	<0.0001
																																		HuFasL + Nok2H IgG1	vs.	HuFasL ov3	0.0001
																															Biological replicate	OVCAR-3 only	HeyA8 KO only	OVCAR-+ CARTSLC34A2	HeyA8KO+ CARTSLC34A2
																															set-1	514.25	392.51	13106.5	2138.65
																															set-2	493.2	703.64	10640.2	1775.81
																															set-3	407.32	691.44	11071.9	3509.38
																															set-4	371.19	208.73	9252.15	1458.75
																																	Treatment	vs	Treatment	P value
																																	HeyA8 KO only	vs.	OVCAR-3 only	0.6894
																																	OVCAR-3 only	vs.	OVCAR-+ CARTSLC34A2	<0.0001
																																	HeyA8 KO only	vs.	HeyA8KO+ CARTSLC34A2	0.0103
	Figure 5j
		OVCAR-3 only	HeyA8 KO only	OVCAR-+ CARTSLC34A2	HeyA8KO+ CARTSLC34A2
	n1	514.25	392.51	13106.5	2138.65					Figure 5l
	n2	493.2	703.64	10640.2	1775.81
	n3	407.32	691.44	11071.9	3509.38
	n4	371.19	208.73	9252.15	1458.75
		Treatment	vs	Treatment	P value
		OVCAR-3 only	vs.	HeyA8 KO only	0.6894
		OVCAR-3 only	vs.	OVCAR-+ CARTSLC34A2	<0.0001
		HeyA8 KO only	vs.	HeyA8KO+ CARTSLC34A2	0.0103

## Sheet: Fig 6
		Figure 6b											Figure 6c											Figure 6d
													Conc (nM)	Long HuFasL		Short HuFasL		Shortest HuFasL		FOLR1-His			Biological replicate		Untreated	MuFasL	MuFasL + Plasmin	MuFasL + Nok2	MuFasL + 9F5	MuFasL + PLASMIN+Nok2	MuFasL + PLASMIN+9f5	MuFasL + PLASMIN+plasmin inhibitor	MuFasL + plasmin inhibitor alone	HuFasL
													0.000152588	0.305		0.381		0.379		0.39			set-1		0.752	0.729	0.9	0.846	0.742	0.815	0.729	0.872	0.642	0.212
													0.000610352	0.314		0.372		0.384		0.402			set-2		0.906	0.524	0.741	0.792	0.812	0.906	0.901	0.901	0.782	0.179
													0.00244141	0.308		0.368		0.375		0.398			set-3		0.841	0.791	0.849	0.905	0.863	0.835	0.604	0.747	0.902	0.301
													0.00976562	0.299		0.353		0.39		0.375
													0.0390625	0.297		0.347		0.389		0.399
													0.15625	0.267		0.351		0.38		0.385						Treatment	vs	Treatment	P value
													0.625	0.093		0.347		0.369		0.392						Untreated	vs.	MuFasL	0.1753
													2.5	0.076		0.29		0.367		0.395						Untreated	vs.	HuFasL	0.0005
													10	0.084		0.162		0.352		0.38
													40	0.086		0.099		0.346		0.388
													160	0.086		0.088		0.275		0.391
																								Figure 6f
															Long HuFasL	Short HuFasL	Shortest HuFasL	FOLR1-His						Conc (nM)	NOK2h-muFasL		Nok2h-huFasL				Nok2h IgG1		IgG1 Ctrl_
														Best-fit values										0.00015	0.399	0.408	0.401	0.397			0.399	0.392	0.369
														Bottom	1.253	1.577	~ -135158	97.99						0.00061	0.396	0.405	0.399	0.405			0.392	0.396	0.376
														Top	96.04	93.82	97.25	95.86						0.00244	0.402	0.407	0.396	0.399			0.399	0.394	0.375
														LogIC50	-0.5998	0.7099	~ 8.568	-2.552						0.00976	0.398	0.401	0.397	0.396			0.397	0.391	0.372
														HillSlope	-3.322	-1.398	-0.5669	299.4						0.039	0.314	0.326	0.367	0.346			0.401	0.389	0.373
														IC50	0.2513	5.128	~ 369984870	0.002807						0.156	0.178	0.202	0.357	0.346			0.396	0.385	0.368
														Span	94.78	92.24	~ 135255	-2.13						0.6	0.075	0.069	0.247	0.226			0.393	0.39	0.365
																								2.5	0.069	0.072	0.177	0.146			0.397	0.38	0.37
														Std. Error										10	0.067	0.065	0.093	0.087			0.389	0.388	0.369
														Bottom	1.289	3.48	~ 678552362	1.542						40	0.068	0.062	0.074	0.072			0.391	0.382	0.374
														Top	1.153	1.513	1.332	8.419						160	0.066	0.063	0.069	0.074			0.389	0.379	0.369
														LogIC50	0.0358	0.05697	~ 3849	4.381e+16
														HillSlope	0.5089	0.2079	0.424	2.161e+20
														Span	1.737	3.941	~ 678552363	8.559
														95% CI (asymptotic)
														Bottom	-1.794 to 4.300	-6.651 to 9.805	(Very wide)	94.34 to 101.6
														Top	93.31 to 98.76	90.24 to 97.39	94.10 to 100.4	75.95 to 115.8
														LogIC50	-0.6844 to -0.5151	0.5752 to 0.8447	(Very wide)	-1.036e+017 to 1.036e+017
														HillSlope	-4.525 to -2.119	-1.889 to -0.9060	-1.570 to 0.4358	-5.109e+020 to 5.109e+020
														IC50	0.2068 to 0.3054	3.760 to 6.993	(Very wide)	0.000 to +infinity
														Span	90.67 to 98.89	82.92 to 101.6	(Very wide)	-22.37 to 18.11
														Goodness of Fit
														Degrees of Freedom	7	7	7	7
														R squared	0.998	0.9932	0.9534	0.228
														Sum of Squares	46.02	97.2	51.97	49.94
														Sy.x	2.564	3.726	2.725	2.671
			Figure 6g									Figure 6h										Figure 6l
			Figure 6m
											Figure 6n
																						Figure 6o
																						Conc (nM)	231-RhFasL		231 huFasL		OVCAR-3 huFasL		mda-mb-468 huFasL		mda-mb-468-RhFasL		OVCAR3 RhFasL
																						0.000152588	0.421		0.411		0.409		0.412		0.407			0.391
																						0.000610352	0.409		0.402		0.404		0.419		0.399			0.382
																						0.00244141	0.398		0.398		0.405		0.428		0.412			0.384
																						0.00976562	0.381		0.393		0.398		0.415		0.402			0.391
																						0.0390625	0.134		0.377		0.409		0.419		0.392			0.35
																						0.15625	0.099		0.29		0.387		0.425		0.395			0.164
																						0.625	0.088		0.162		0.206		0.392		0.39			0.107
																						2.5	0.082		0.099		0.185		0.422		0.396			0.09
																						10	0.088		0.088		0.176		0.43		0.391			0.085
																						40	0.079		0.08		0.115		0.418		0.392			0.084
																						160	0.082		0.081		0.084		0.427		0.387			0.08
																							231-RhFasL	231 huFasL	OVCAR-3 huFasL	mda-mb-468 huFasL	mda-mb-468-RhFasL	OVCAR3 RhFasL
																						Bottom	1.777	0.4053	17.44	96.81	93.93	2.459
																						Top	96.71	97.65	99.24	~ -45523788928252	98.19	98.99
																						LogIC50	-1.667	-0.5893	-0.3849	~ -901451687451	~ -1.966	-1.019
																						HillSlope	-2.902	-1.234	-2.225	~ -13666941160	~ -9.055	-2.109
																						IC50	0.02151	0.2575	0.4122	~ 0.000	~ 0.01082	0.09573
																						Span	94.94	97.24	81.8	~ -45523788928349	4.26	96.53
																						Std. Error
																						Bottom	1.004	0.7329	4.962	1.083	0.5509	1.08
																						Top	1.429	0.6561	4.351	~	0.7837	1.205
																						LogIC50	0.02979	0.0178	0.1197	~	~ 134.7	0.02556
																						HillSlope	0.2919	0.05396	1.05	~	~ 27325	0.1879
																						Span	1.755	1.037	6.724	~	0.974	1.646
																						95% CI (asymptotic)
																						Bottom	-0.5986 to 4.152	-1.328 to 2.138	5.709 to 29.17	94.25 to 99.37	92.63 to 95.24	-0.09561 to 5.014
																						Top	93.34 to 100.1	96.09 to 99.20	88.95 to 109.5	(Very wide)	96.34 to 100.0	96.14 to 101.8
																						LogIC50	-1.738 to -1.597	-0.6313 to -0.5472	-0.6680 to -0.1017	(Very wide)	(Very wide)	-1.079 to -0.9585
																						HillSlope	-3.592 to -2.212	-1.362 to -1.107	-4.707 to 0.2567	(Very wide)	(Very wide)	-2.554 to -1.665
																						IC50	0.01829 to 0.02530	0.2337 to 0.2837	0.2148 to 0.7912	(Very wide)	(Very wide)	0.08329 to 0.1100
																						Span	90.79 to 99.09	94.79 to 99.69	65.90 to 97.70	(Very wide)	1.957 to 6.563	92.64 to 100.4
																						Goodness of Fit
																						Degrees of Freedom	7	7	7	7	7	7
																						R squared	0.998	0.9995	0.9617	0	0.7623	0.9983
																						Sum of Squares	41.76	11.12	636.6	90.26	12.78	38.1
																						Sy.x	2.442	1.261	9.536	3.591	1.351	2.333
																						Number of points
																						# of X values	22	22	22	22	22	22
																						# Y values analyzed	11	11	11	11	11	11

## Sheet: Fig 7
	Figure 7a										Figure 7b																Figure 7c
												Conc (nM)	HuFasL colo		Monkey FasL colo		FOLR1-His colo		Long Monkey FasL-231		Long HuFasL-231		FOLR1-His-231			Biological replicate	FOLR1	HuFasL	RhFasL	HuFasL + Plasmin	RhFasL+ Plasmin	HuFasL S153P	HuFasL S153P+Plasmin
												0.000152588	0.31		0.321		0.39		0.371		0.338		0.362			Mice-1	981.14	610.5	290.85	795.35	114.8	308.25	310.25
												0.000610352	0.316		0.327		0.402		0.366		0.351		0.37			Mice-2	1025.18	390	351.8	605	230.15	95	235
												0.00244141	0.308		0.319		0.398		0.359		0.361		0.374			Mice-3	872.5	419.6	144.5	914.5	195.5	197.65	168.5
												0.00976562	0.299		0.325		0.375		0.37		0.359		0.37			Mice-4	714	290	240	824	182	103	208.4
												0.0390625	0.311		0.18		0.399		0.373		0.348		0.389
												0.15625	0.29		0.105		0.385		0.305		0.35		0.375
												0.625	0.286		0.086		0.392		0.152		0.253		0.372				Treatment	vs	Treatment	P value
												2.5	0.29		0.091		0.395		0.092		0.114		0.361				FOLR1	vs.	HuFasL	0.0028
												10	0.295		0.084		0.38		0.089		0.099		0.376				FOLR1	vs.	RhFasL	0.0002
												40	0.245		0.08		0.388		0.081		0.078		0.381				FOLR1	vs.	HuFasL + Plasmin	0.2775
												160	0.196		0.085		0.375		0.084		0.08		0.376				FOLR1	vs.	RhFasL+ Plasmin	<0.0001
																											FOLR1	vs.	HuFasL S153P	0.0001
																											FOLR1	vs.	HuFasL S153P+Plasmin	0.0001
													HuFasL colo	Monkey FasL colo		FOLR1-His colo	Long Monkey FasL-231	Long HuFasL-231	FOLR1-His-231
												log(inhibitor) vs. response -- Variable slope	Ambiguous			Interrupted			Ambiguous
												Best-fit values
												Bottom	~ -60344	3.214		-195273	1.608	1.77	~ 94.38
												Top	95.83	98.93		97.05	98.56	97.07	94.91								Figure 7d
												LogIC50	~ 8.479	-1.471		13.87	-0.4928	-0.08087	~ 116.8
												HillSlope	-0.4959	-2.954		-0.3936	-1.793	-1.939	~ -2672							Biological replicate	FOLR1	HuFasL	RhFasL	HuFasL + Plasmin	RhFasL+ Plasmin
												IC50	~ 301391513	0.03381		73301577220113	0.3215	0.8301	~ 6.082e+116							Mice-1	890.1	975	418.75	1095	345
												Span	~ 60440	95.72		195370	96.95	95.3	~ 0.5332							Mice-2	1159.5	806.25	215	1250	462.15
												Std. Error														Mice-3	975.25	814.6	190.5	1040.25	95.25
												Bottom	~ 111485907	1.285			1.106	2.018	~							Mice-4	1240	1085	80.25	865	120
												Top	2.523	1.754			0.9745	1.44	0.9229
												LogIC50	~ 1622	0.02962			0.02392	0.03662	~
												HillSlope	0.4389	0.9988			0.1291	0.2963	~								Treatment	vs	Treatment	P value
												Span	~ 111485908	2.257			1.507	2.561	~								FOLR1	vs.	HuFasL	0.2141
												95% CI (asymptotic)															FOLR1	vs.	RhFasL	0.0002
												Bottom	(Very wide)	0.1761 to 6.252			-1.008 to 4.225	-3.002 to 6.542	(Very wide)								FOLR1	vs.	HuFasL + Plasmin	0.9753
												Top	89.86 to 101.8	94.79 to 103.1			96.26 to 100.9	93.67 to 100.5	92.73 to 97.09								FOLR1	vs.	RhFasL+ Plasmin	0.0005
												LogIC50	(Very wide)	-1.541 to -1.401			-0.5494 to -0.4362	-0.1675 to 0.005729	(Very wide)								HuFasL + Plasmin	vs.	"RhFasL+ Plasmin"	0.0005
												HillSlope	-1.534 to 0.5419	-5.316 to -0.5922			-2.098 to -1.487	-2.640 to -1.238	(Very wide)
												IC50	(Very wide)	0.02877 to 0.03972			0.2822 to 0.3662	0.6800 to 1.013	(Very wide)
												Span	(Very wide)	90.38 to 101.1			93.39 to 100.5	89.25 to 101.4	(Very wide)
												Goodness of Fit
												Degrees of Freedom	7	7			7	7	7
												R squared	0.9325	0.997			0.9986	0.9962	0
												Sum of Squares	153.2	65.8			30.13	78.49	65.58
												Sy.x	4.678	3.066			2.075	3.348	3.061
												Number of points
												# of X values	22	22		22	22	22	22
												# Y values analyzed	11	11		11	11	11	11
	Figure 7e
												Figure 7f
																						Figure 7g
																						Conc (nM)	RFU value		Conc (nM)	Conc (nM)	RFU value	OVCAR3	OVCAR-3+A6	Colo205	Colo205 +A6	HeyA8	HeyA8 +a6	pdc1031	pdc1031+A6
												Untreated	huFasL 1030	m FasL 1030		Untreated	huFasL 1031	m FasL 1031				0	-2662.75		0ng	0	581
												0.648	0.428	0.139		0.67	0.601	0.104				0.04	-2528.06		0.1 ng	1	1060
												0.595	0.571	0.1047		0.619	0.483	0.0892				0.08	-2393.36		0.2ng	2	2530
												0.638	0.594	0.118		0.711	0.5451	0.10736				0.12	-2258.67		0.5 ng	3	5910
																						0.16	-2123.98		1 ng	4	7860
																						0.2	-1989.29		2 ng	5	13130
													Treatment	vs	Treatment	P value						0.24	-1854.59		3 ng	6	17456
													Untreated	vs.	huFasL 1030	0.1988						0.28	-1719.9		5 ng	7	24456
													Untreated	vs.	RhFasL 1030	<0.0001						0.32	-1585.21		20 ug	8		0.317	0.482	2480	4087	0.546	0.718	3162	6257
													Untreated	vs.	huFasL 1031	0.0492						0.36	-1450.51
													Untreated	vs.	RhFasL 1031	<0.0001						0.4	-1315.82
																						0.44	-1181.13
																						0.48	-1046.44
																						0.52	-911.743
																						0.56	-777.05
																						0.6	-642.357
																						0.64	-507.664
																						0.68	-372.971
																						0.72	-238.279
																						0.76	-103.586
																						0.8	31.1071
																						0.84	165.8
																						0.88	300.493
																						0.92	435.186
																						0.96	569.879
																						1	704.571
																						1.04	839.264
																						1.08	973.957
																						1.12	1108.65
																						1.16	1243.34
																						1.2	1378.04
																						1.24	1512.73
																						1.28	1647.42
																						1.32	1782.11
																						1.36	1916.81
																						1.4	2051.5
																						1.44	2186.19
																						1.48	2320.89
																						1.52	2455.58
																						1.56	2590.27
																						1.6	2724.96
																						1.64	2859.66
																						1.68	2994.35
																						1.72	3129.04
																						1.76	3263.74
																						1.8	3398.43
																						1.84	3533.12
																						1.88	3667.81
																						1.92	3802.51
																						1.96	3937.2
																						2	4071.89
																						2.04	4206.59
																						2.08	4341.28
																						2.12	4475.97
																						2.16	4610.66
																						2.2	4745.36
																						2.24	4880.05
	Figure 7k																					2.28	5014.74
																						2.32	5149.44
																						2.36	5284.13
																						2.4	5418.82
																						2.44	5553.51
																						2.48	5688.21
																						2.52	5822.9
																						2.56	5957.59
																						2.6	6092.29
																						2.64	6226.98
																						2.68	6361.67
																						2.72	6496.36
																						2.76	6631.06
																						2.8	6765.75
																						2.84	6900.44
																						2.88	7035.14
																						2.92	7169.83
																						2.96	7304.52
																						3	7439.21
																						3.04	7573.91
																						3.08	7708.6
																						3.12	7843.29
																						3.16	7977.99
																						3.2	8112.68
																						3.24	8247.37
																						3.28	8382.06
																						3.32	8516.76
																						3.36	8651.45
																						3.4	8786.14
																						3.44	8920.84
																						3.48	9055.53
																						3.52	9190.22
																						3.56	9324.91
																						3.6	9459.61
																						3.64	9594.3
																						3.68	9728.99
																						3.72	9863.69
																						3.76	9998.38
																						3.8	10133.1
																						3.84	10267.8
																						3.88	10402.5
																						3.92	10537.1
																						3.96	10671.8
																						4	10806.5
																						4.04	10941.2
																						4.08	11075.9
																						4.12	11210.6
																						4.16	11345.3
																						4.2	11480
																						4.24	11614.7
																						4.28	11749.4
																						4.32	11884.1
																						4.36	12018.8
																						4.4	12153.5
																						4.44	12288.2
																						4.48	12422.9
																						4.52	12557.5
																						4.56	12692.2
																						4.6	12826.9
																						4.64	12961.6
																						4.68	13096.3
																						4.72	13231
																						4.76	13365.7
																						4.8	13500.4
																						4.84	13635.1
																						4.88	13769.8
																						4.92	13904.5
																						4.96	14039.2
																						5	14173.9
																						5.04	14308.5
																						5.08	14443.2
																						5.12	14577.9
																						5.16	14712.6
																						5.2	14847.3
																						5.24	14982
																						5.28	15116.7
																						5.32	15251.4
																						5.36	15386.1
																						5.4	15520.8
																						5.44	15655.5
																						5.48	15790.2
																						5.52	15924.9
																						5.56	16059.6
																						5.6	16194.2
																						5.64	16328.9
																						5.68	16463.6
																						5.72	16598.3
																						5.76	16733
																						5.8	16867.7
																						5.84	17002.4
																						5.88	17137.1
																						5.92	17271.8
																						5.96	17406.5
																						6	17541.2
																						6.04	17675.9
																						6.08	17810.6
																						6.12	17945.3
																						6.16	18080
																						6.2	18214.6
																						6.24	18349.3
																						6.28	18484
																						6.32	18618.7
																						6.36	18753.4
																						6.4	18888.1
																						6.44	19022.8
																						6.48	19157.5
																						6.52	19292.2
																						6.56	19426.9
																						6.6	19561.6
																						6.64	19696.3
																						6.68	19831
																						6.72	19965.7
																						6.76	20100.3
																						6.8	20235
																						6.84	20369.7
																						6.88	20504.4
																						6.92	20639.1
																						6.96	20773.8
																						7	20908.5

## Sheet: Fig 8
	Figure 8a-c
										Figure 8d
										Untreated	HeyA8 +FasL	Untreated MC38	mc38 +FasL	Untreated 4T1	4T1 + FasL	ID8 Ova Untreated	ID8 Ova +FasL	8+Ova Untreated	8+ Ova +Fasl
										0.837	0.0819	1.098	0.1194	0.935	0.315	0.7941	0.863	0.826	0.715
										0.792	0.194	0.7921	0.165	0.8913	0.495	0.8835	0.685	0.915	0.8253
										0.862	0.0815	0.814	0.2011	0.752	0.269	0.9142	0.7092	0.882	0.796
										0.9012	0.1281	0.906	0.1491	1.024	0.352	0.746	0.6469	0.719	0.809
											Treatment	vs	Treatment	P value
											Untreated HeyA8	vs.	HayA8 +FasL	<0.0001
											Untreated MC38	vs.	mc38 +FasL	<0.0001
											Untreated 4T1	vs.	4T1 + FasL	0.0003
											ID8 Ova Untreated	vs.	ID8 Ova +FasL	0.1277
											ID8+ID8Ova Untreated	vs.	ID8+ID8Ova FasL	0.3585
										Figure 8e										Figure 8g
	Figure 8i																			Figure 8j
	Figure 8k
		IgG1 (4T1)	Avelumab (4T1)	Avelumab +Nok2h (4T1)	IgG1 (ID8)	Avelumab (ID8)	Avelumab +Nok2h (ID8)
		3.15	27.8	24.89	2.88	2.7	9.45
		1.5	25.1	31.74	1.8	1.45	17.35
		1.92	24.35	18.89	1.59	2.95	13.45
		Treatment	vs	Treatment	P value
		IgG1 (4T1)	vs.	Avelumab (4T1)	<0.0001
		Avelumab (4T1)	vs.	Avelumab +Nok2h (4T1)	0.8884
		IgG1 (ID8)	vs.	Avelumab (ID8)	0.6748
		Avelumab (ID8)	vs.	Avelumab +Nok2h (ID8)	0.009

## Sheet: Fig 9
	Figure 9b											Figure 9c						Figure 9d Caspase8									Figure 9d Caspase3
												IgG1	Avelumab	Avelumab +FasL	Avelumab +FasL+NOK2
											n1	0	5.3	3.9	4
											n2	0	4.75	7.5	5.2
											n3	0	5.15	5.95	7.25
											Treatment	vs	Treatment	P value
											IgG1	vs.	Avelumab	<0.0001
											Avelumab	vs.	Avelumab +FasL	0.5344
											Avelumab +FasL	vs.	Avelumab +FasL+NOK2	0.8419
											Avelumab	vs.	Avelumab +FasL+NOK2	0.6875
	Figure 9d Perforin blot									Figure 9d Granzyme blot								Figure 9d CD8 blot									Figure 9d Tubulin blot
	Figure 9e tumor weights
	IgG1	Avelumab	Avelumab + HuFasL	Avelumab + HuFasL +Nok2h	Nok2h alone	HuFasL Alone
mice 1	740.75	490.5	570.5	358.5	835.5	792.5
mice 2	887.5	529.5	490.5	238.5	792	620.25
mice 3	904.25	664	424	260.25	1004.5	882
mice 4	1050	508.5	478.25	193.75	950	728.5

## Sheet: Supplemental 10
	Supplemental Figure 10c
		OD values
		Untreated OV3	Memb OV3	Full OV3	Plasmin-cleaved OV3	Untreated hbmec	Memb hbmec	Full hbmec	Plasmin-cleaved hbmec	Memb OV3 +metmab	Memb hbmec +metmab	FULL+METMAB OV	Plasmin-cleaved +METMAB OV	FULL+METMAB HBM	Plasmin-cleaved +METMAB HBM
		0.812	0.0519	0.097	0.796	0.914	0.871	0.569	0.519	0.119	0.127	0.092	0.816	0.402	0.574
		0.79	0.084	0.0749	0.825	0.874	0.729	0.671	0.638	0.0914	0.281	0.1049	0.786	0.338	0.539
		0.661	0.0615	0.014	0.694	0.712	0.774	0.471	0.409	0.105	0.192	0.084	0.69	0.308	0.407

[truncated: 2 more sheets: Supplemental 11, Supplemental 14]
